# Supplementary material for: Opposite effects of positive and negative symptoms on resting-state brain networks in schizophrenia
Source: Commun Biol. 2023 Mar 17;6:279. doi: 10.1038/s42003-023-04637-0 (PMC10023794; doi:10.1038/s42003-023-04637-0)
Supplement: Supplementary file 4 — Supplementary Data 1 [file 42003_2023_4637_MOESM4_ESM.xlsx]

## Sheet: SAPS
Hallucinations
corr	ALL	VIS	MOT	DOR	SAL	LIM	CON	DMN
(p-value)
	0.256	0.206	0.202	0.303	0.274	0.268	0.253	0.255
	-0.073	-0.152	-0.16	(0.032*)	-0.054	-0.06	-0.076	-0.074
	-0.238	-0.164	-0.182	-0.29	-0.32	-0.231	-0.237	-0.222
	-0.096	-0.256	-0.207	(0.041*)	(0.023*)	-0.107	-0.098	-0.122
	0.249	0.178	0.2	0.277	0.253	0.161	0.242	0.152
	-0.081	-0.217	-0.165	-0.055	-0.077	-0.264	-0.091	-0.291
	-0.099	-0.026	0.083	0.166	-0.065	0.077	0.012	-0.06
	-0.496	-0.858	-0.569	-0.248	-0.654	-0.597	-0.932	-0.681
	0.146	0.039	0.096	0.216	0.102	0.163	0.177	0.17
	-0.313	-0.789	-0.507	-0.132	-0.483	-0.257	-0.22	-0.238
	0.085	0.033	0.049	0.179	0.076	0.093	0.088	0.077
	-0.555	-0.822	-0.733	-0.215	-0.598	-0.521	-0.542	-0.596
	-0.183	-0.078	-0.146	-0.228	-0.157	-0.155	-0.123	-0.258
	-0.202	-0.591	-0.31	-0.111	-0.276	-0.284	-0.394	-0.07
	-0.251	-0.206	-0.178	-0.316	-0.275	-0.012	-0.15	-0.264
	-0.079	-0.151	-0.215	(0.025*)	-0.054	-0.936	-0.299	-0.064
Delusions
corr	ALL	VIS	MOT	DOR	SAL	LIM	CON	DMN
(p-value)
	0.085	0.049	0.048	0.135	0.097	-0.025	0.104	0.098
	-0.558	-0.736	-0.739	-0.349	-0.501	-0.865	-0.473	-0.496
	-0.055	0.012	-0.019	-0.115	-0.116	0.028	-0.078	-0.065
	-0.705	-0.931	-0.898	-0.426	-0.423	-0.846	-0.588	-0.652
	0.064	0.019	0.046	0.134	0.075	-0.047	0.086	-0.015
	-0.66	-0.898	-0.753	-0.354	-0.604	-0.747	-0.551	-0.917
	0.02	0.039	0.146	0.236	0.024	0.051	0.048	-0.112
	-0.89	-0.789	-0.311	-0.099	-0.87	-0.723	-0.743	-0.439
	0.122	0.008	0.101	0.142	0.127	0.12	0.162	0.136
	-0.398	-0.956	-0.485	-0.327	-0.379	-0.408	-0.262	-0.346
	0.18	0.172	0.162	0.231	0.195	0.114	0.193	0.147
	-0.212	-0.233	-0.261	-0.107	-0.174	-0.429	-0.18	-0.309
	-0.111	-0.054	-0.098	-0.128	-0.123	-0.105	-0.132	-0.097
	-0.443	-0.708	-0.5	-0.375	-0.396	-0.467	-0.362	-0.502
	-0.051	-0.003	-0.046	-0.082	-0.111	0.201	-0.043	-0.07
	-0.727	-0.983	-0.752	-0.569	-0.442	-0.162	-0.765	-0.627
Bizarre behavior
corr	ALL	VIS	MOT	DOR	SAL	LIM	CON	DMN
(p-value)
	0.096	0.058	0.03	0.112	0.108	-0.072	0.156	0.143
	-0.508	-0.69	-0.838	-0.44	-0.456	-0.621	-0.28	-0.321
	-0.034	-0.03	0.014	-0.077	-0.053	0.098	-0.069	-0.054
	-0.817	-0.838	-0.921	-0.597	-0.714	-0.5	-0.636	-0.71
	0.014	0.084	-0.046	0.031	-0.066	-0.054	0.017	-0.097
	-0.921	-0.564	-0.751	-0.831	-0.65	-0.709	-0.905	-0.503
	-0.087	-0.046	-0.013	-0.039	-0.196	-0.033	-0.128	-0.233
	-0.549	-0.752	-0.93	-0.787	-0.172	-0.823	-0.375	-0.104
	0.093	0.049	0.076	0.098	0.079	0.106	0.126	0.089
	-0.522	-0.735	-0.6	-0.499	-0.587	-0.466	-0.385	-0.54
	0.056	0.061	0.035	0.066	0.065	-0.04	0.074	0.063
	-0.701	-0.674	-0.811	-0.651	-0.653	-0.784	-0.609	-0.663
	-0.026	0.005	-0.024	-0.051	-0.044	0.057	-0.043	-0.023
	-0.858	-0.97	-0.869	-0.726	-0.764	-0.692	-0.765	-0.875
	-0.079	-0.001	0.06	-0.088	-0.091	0.252	-0.174	-0.2
	-0.584	-0.996	-0.68	-0.544	-0.528	-0.077	-0.227	-0.164
Thought disorder
corr	ALL	VIS	MOT	DOR	SAL	LIM	CON	DMN
(p-value)
	0	-0.034	-0.061	-0.026	-0.057	-0.085	0.11	0.074
	-0.998	-0.817	-0.672	-0.857	-0.695	-0.555	-0.447	-0.61
	0.03	0.032	0.118	0.004	0.13	0.106	-0.038	-0.059
	-0.837	-0.828	-0.414	-0.978	-0.369	-0.463	-0.792	-0.685
	-0.06	-0.07	-0.181	-0.064	-0.123	-0.071	-0.008	0.055
	-0.681	-0.628	-0.208	-0.659	-0.394	-0.626	-0.955	-0.707
	-0.007	-0.103	-0.074	-0.103	0.025	-0.015	-0.028	0.151
	-0.96	-0.478	-0.607	-0.477	-0.862	-0.915	-0.848	-0.295
	0.082	0.07	0.158	0.007	0.112	0.007	0.04	0.071
	-0.574	-0.628	-0.272	-0.964	-0.44	-0.96	-0.781	-0.625
	-0.017	-0.037	-0.05	-0.096	0.003	-0.175	0.037	0.051
	-0.905	-0.798	-0.73	-0.506	-0.984	-0.223	-0.799	-0.724
	0.031	0.037	0.05	0.041	0.025	0.163	-0.081	0.043
	-0.829	-0.797	-0.73	-0.776	-0.861	-0.258	-0.577	-0.765
	-0.085	0.042	0.048	-0.045	-0.004	0.046	-0.285	-0.184
	-0.556	-0.773	-0.738	-0.756	-0.976	-0.75	(0.045*)	-0.201
Blunted affect
corr	ALL	VIS	MOT	DOR	SAL	LIM	CON	DMN
(p-value)
	0.185	0.16	0.136	0.201	0.217	0.065	0.261	0.162
	-0.198	-0.267	-0.346	-0.161	-0.129	-0.654	-0.067	-0.261
	-0.188	-0.194	-0.11	-0.214	-0.205	-0.11	-0.222	-0.191
	-0.19	-0.177	-0.447	-0.136	-0.153	-0.445	-0.121	-0.183
	0.129	0.057	0.058	0.128	0.146	0.091	0.13	0.092
	-0.371	-0.696	-0.689	-0.374	-0.312	-0.528	-0.37	-0.525
	-0.178	-0.13	0.017	0.001	-0.068	-0.057	-0.121	-0.063
	-0.216	-0.367	-0.905	-0.995	-0.64	-0.696	-0.404	-0.663
	0.278	0.211	0.333	0.322	0.257	0.182	0.265	0.216
	-0.051	-0.141	(0. 018*)	(0.023*)	-0.072	-0.206	-0.063	-0.131
	0.194	0.2	0.223	0.159	0.191	0.156	0.165	0.19
	-0.176	-0.164	-0.12	-0.271	-0.184	-0.28	-0.253	-0.187
	-0.176	-0.166	-0.209	-0.17	-0.182	-0.076	-0.163	-0.139
	-0.223	-0.248	-0.145	-0.237	-0.207	-0.601	-0.258	-0.337
	-0.185	-0.171	-0.095	-0.158	-0.212	0.011	-0.277	-0.144
	-0.198	-0.234	-0.512	-0.273	-0.139	-0.938	-0.052	-0.319

## Sheet: SANS
Avolition
corr	ALL	VIS	MOT	DOR	SAL	LIM	CON	DMN
(p-value)
	0.076	0.004	0.039	0.051	0.054	-0.044	0.128	0.163
	-0.602	-0.978	-0.79	-0.724	-0.711	-0.761	-0.374	-0.258
	0.05	0.087	0.085	0.055	0.079	0.151	-0.003	-0.022
	-0.729	-0.548	-0.559	-0.704	-0.585	-0.296	-0.986	-0.878
	-0.123	-0.105	-0.183	-0.15	-0.257	-0.157	-0.151	-0.16
	-0.394	-0.468	-0.203	-0.3	-0.072	-0.277	-0.294	-0.266
	-0.065	-0.064	-0.103	-0.036	-0.224	-0.029	-0.323	-0.361
	-0.652	-0.66	-0.478	-0.803	-0.117	-0.842	(0.022*)	(0.010*)
	-0.2	-0.161	-0.11	-0.166	-0.291	-0.212	-0.25	-0.185
	-0.163	-0.263	-0.445	-0.25	-0.04	-0.14	-0.08	-0.199
	-0.09	-0.032	-0.033	-0.098	-0.145	-0.219	-0.093	0.078
	-0.535	-0.823	-0.497	-0.317	-0.317	-0.126	-0.522	-0.592
	0.056	-0.018	0.08	0.044	0.092	0.102	0.064	0.04
	-0.7	-0.904	-0.582	-0.762	-0.526	-0.483	-0.659	-0.784
	-0.093	0.048	-0.031	-0.003	-0.044	0.157	-0.198	-0.24
	-0.522	-0.738	-0.831	-0.983	-0.763	-0.277	-0.168	-0.093
Alogia
corr	ALL	VIS	MOT	DOR	SAL	LIM	CON	DMN
(p-value)
	0.002	-0.036	-0.028	0.003	0.01	0.066	-0.037	0.066
	-0.988	-0.803	-0.845	-0.982	-0.946	-0.651	-0.797	-0.648
	0.058	0.06	0.113	0.046	0.035	0.119	0.07	-0.009
	-0.69	-0.679	-0.433	-0.752	-0.809	-0.412	-0.631	-0.952
	0.014	0.043	0.04	0.021	-0.034	0.024	-0.055	-0.028
	-0.923	-0.769	-0.782	-0.886	-0.814	-0.867	-0.706	-0.846
	0.17	0.066	0.183	0.278	0.159	0.18	0.202	0.101
	-0.237	-0.649	-0.203	-0.051	-0.269	-0.212	-0.16	-0.487
	0.173	0.295	0.219	0.236	0.135	0.136	0.071	0.076
	-0.229	-0.038	-0.127	-0.099	-0.349	-0.346	-0.623	-0.599
	-0.179	-0.189	-0.186	-0.177	-0.189	-0.172	-0.197	-0.134
	-0.213	-0.189	-0.197	-0.218	-0.188	-0.233	-0.171	-0.355
	0.125	0.123	0.073	0.132	0.114	0.075	0.18	0.112
	-0.387	-0.393	-0.615	-0.359	-0.431	-0.603	-0.211	-0.439
	0.082	0.147	0.115	0.104	0.001	0.087	0.072	-0.007
	-0.571	-0.309	-0.428	-0.474	-0.998	-0.548	-0.619	-0.962
Anhedonia
corr	ALL	VIS	MOT	DOR	SAL	LIM	CON	DMN
(p-value)
	0.12	0.065	0.091	0.146	0.124	-0.036	0.158	0.153
	-0.405	-0.654	-0.53	-0.312	-0.392	-0.803	-0.272	-0.29
	-0.026	-0.021	0.006	-0.09	-0.054	0.119	-0.044	-0.036
	-0.858	-0.885	-0.965	-0.536	-0.71	-0.409	-0.759	-0.804
	-0.012	0.024	-0.041	0.04	-0.097	-0.071	-0.077	-0.127
	-0.933	-0.867	-0.775	-0.785	-0.502	-0.623	-0.596	-0.379
	-0.001	0.021	0.058	0.141	-0.018	0.121	-0.077	-0.238
	-0.993	-0.885	-0.688	-0.329	-0.902	-0.401	-0.597	-0.096
	-0.097	-0.061	-0.038	-0.052	-0.187	-0.128	-0.097	-0.112
	-0.502	-0.675	-0.791	-0.719	-0.194	-0.375	-0.505	-0.438
	-0.018	0.005	0.038	0.023	-0.031	-0.181	-0.005	-0.039
	-0.901	-0.973	-0.793	-0.873	-0.829	-0.21	-0.971	-0.786
	-0.053	-0.098	-0.041	-0.067	-0.044	0.059	-0.107	-0.008
	-0.715	-0.498	-0.777	-0.643	-0.764	-0.685	-0.458	-0.957
	-0.181	-0.069	-0.148	-0.127	-0.197	0.195	-0.252	-0.232
	-0.209	-0.634	-0.306	-0.379	-0.17	-0.175	-0.077	-0.105
Attention
corr	ALL	VIS	MOT	DOR	SAL	LIM	CON	DMN
(p-value)
	-0.033	-0.029	-0.047	0.002	-0.016	-0.056	-0.074	-0.016
	-0.823	-0.842	-0.746	-0.991	-0.913	-0.698	-0.61	-0.913
	0.148	0.139	0.185	0.014	0.117	0.256	0.128	0.164
	-0.304	-0.337	-0.198	-0.921	-0.417	-0.072	-0.376	-0.256
	-0.051	-0.001	-0.056	-0.01	-0.072	-0.074	-0.055	-0.105
	-0.725	-0.993	-0.698	-0.945	-0.62	-0.612	-0.705	-0.469
	0.162	0.112	0.158	0.143	0.18	0.018	0.074	-0.014
	-0.262	-0.44	-0.273	-0.32	-0.212	-0.901	-0.61	-0.923
	-0.195	-0.142	-0.124	-0.207	-0.215	-0.221	-0.238	-0.182
	-0.176	-0.326	-0.392	-0.149	-0.133	-0.123	-0.096	-0.205
	-0.231	-0.136	-0.205	-0.176	-0.244	-0.419	-0.244	-0.22
	-0.107	-0.347	-0.153	-0.222	-0.088	(0.002*)	-0.088	-0.126
	0.145	0.087	0.149	0.113	0.146	0.149	0.196	0.123
	-0.315	-0.549	-0.302	-0.435	-0.311	-0.302	-0.173	-0.394
	0.11	0.074	0.137	0.049	0.142	0.102	0.155	0.036
	-0.448	-0.608	-0.342	-0.737	-0.324	-0.482	-0.282	-0.806
Affective flattening
corr	ALL	VIS	MOT	DOR	SAL	LIM	CON	DMN
(p-value)
	0.093	0.094	0.057	0.073	0.113	0.112	0.029	0.149
	-0.52	-0.518	-0.695	-0.614	-0.436	-0.441	-0.84	-0.303
	-0.033	-0.041	0.037	-0.031	-0.049	0.003	-0.028	-0.088
	-0.818	-0.779	-0.796	-0.833	-0.733	-0.984	-0.847	-0.545
	0.061	0.095	0.083	0.088	0.011	0.093	-0.059	-0.057
	-0.676	-0.513	-0.567	-0.542	-0.939	-0.521	-0.685	-0.695
	0.016	-0.026	0.091	0.169	0.013	0.133	0.035	-0.111
	-0.912	-0.856	-0.527	-0.241	-0.929	-0.358	-0.811	-0.443
	0.037	0.112	0.108	0.135	0.023	0.048	-0.068	-0.061
	-0.801	-0.44	-0.456	-0.351	-0.873	-0.741	-0.641	-0.674
	-0.095	-0.087	-0.138	-0.055	-0.132	-0.022	-0.113	-0.068
	-0.514	-0.55	-0.341	-0.703	-0.362	-0.879	-0.434	-0.637
	-0.064	-0.004	-0.085	-0.032	-0.099	-0.095	-0.012	-0.094
	-0.66	-0.978	-0.558	-0.825	-0.493	-0.51	-0.935	-0.518
	-0.108	-0.033	0.015	-0.006	-0.16	0.007	-0.075	-0.278
	-0.455	-0.82	-0.918	-0.966	-0.268	-0.959	-0.606	-0.051
