# Supplementary material for: Opposite effects of positive and negative symptoms on resting-state brain networks in schizophrenia
Source: Commun Biol. 2023 Mar 17;6:279. doi: 10.1038/s42003-023-04637-0 (PMC10023794; doi:10.1038/s42003-023-04637-0)
Supplement: Supplementary file 5 — Supplementary Data 2 [file 42003_2023_4637_MOESM5_ESM.xlsx]

## Sheet: SAPS
Hallucinations
p-value	ALL	VIS	MOT	DOR	SAL	LIM	CON	DMN
	0.066	0.14	0.142	0.028*	0.051	0.067	0.07	0.068
	0.105	0.268	0.227	0.047*	0.028*	0.12	0.106	0.128
	0.133	0.254	0.198	0.052	0.088	0.293	0.096	0.288
	0.682	0.785	0.588	0.302	0.61	0.548	0.939	0.702
	0.255	0.723	0.446	0.109	0.416	0.187	0.185	0.185
	0.525	0.79	0.698	0.212	0.564	0.48	0.518	0.558
	0.221	0.607	0.345	0.127	0.307	0.299	0.409	0.077
	0.088	0.157	0.226	0.030*	0.06	0.93	0.317	0.073
Delusions
p-value	ALL	VIS	MOT	DOR	SAL	LIM	CON	DMN
	0.557	0.76	0.717	0.34	0.508	0.876	0.466	0.502
	0.68	0.924	0.85	0.392	0.396	0.897	0.573	0.644
	0.719	0.902	0.724	0.36	0.608	0.74	0.562	0.907
	0.589	0.769	0.337	0.098	0.873	0.799	0.776	0.392
	0.285	0.841	0.452	0.243	0.239	0.262	0.153	0.235
	0.293	0.317	0.361	0.14	0.218	0.5	0.266	0.423
	0.411	0.701	0.402	0.338	0.301	0.427	0.379	0.525
	0.726	0.945	0.832	0.546	0.437	0.192	0.757	0.558
Bizarre behavior
p-value	ALL	VIS	MOT	DOR	SAL	LIM	CON	DMN
	0.468	0.7	0.744	0.377	0.438	0.627	0.244	0.3
	0.769	0.864	0.999	0.519	0.652	0.564	0.6	0.685
	0.82	0.61	0.767	0.861	0.628	0.659	0.918	0.495
	0.274	0.741	0.849	0.744	0.154	0.709	0.327	0.07
	0.904	0.854	0.914	0.789	0.994	0.905	0.674	0.939
	0.707	0.656	0.802	0.606	0.731	0.634	0.547	0.689
	0.766	0.978	0.778	0.583	0.702	0.69	0.675	0.782
	0.473	0.904	0.89	0.374	0.461	0.061	0.187	0.142
Thought disorder
p-value	ALL	VIS	MOT	DOR	SAL	LIM	CON	DMN
	0.977	0.76	0.729	0.912	0.688	0.568	0.406	0.601
	0.913	0.802	0.5	0.882	0.44	0.558	0.727	0.644
	0.719	0.61	0.238	0.653	0.384	0.594	0.94	0.727
	0.931	0.511	0.526	0.489	0.865	0.718	0.763	0.399
	0.636	0.697	0.327	0.967	0.469	0.93	0.819	0.693
	0.809	0.717	0.641	0.466	0.919	0.17	0.883	0.833
	0.881	0.819	0.823	0.852	0.955	0.275	0.567	0.779
	0.52	0.768	0.767	0.676	0.948	0.773	0.042*	0.179
Blunted affect
p-value	ALL	VIS	MOT	DOR	SAL	LIM	CON	DMN
	0.181	0.264	0.299	0.137	0.124	0.661	0.058	0.245
	0.187	0.19	0.429	0.126	0.148	0.426	0.121	0.182
	0.593	0.757	0.712	0.405	0.337	0.574	0.382	0.529
	0.729	0.343	0.961	0.938	0.6	0.66	0.378	0.605
	0.083	0.218	0.031*	0.037*	0.115	0.325	0.097	0.206
	0.188	0.168	0.126	0.266	0.215	0.342	0.244	0.205
	0.2	0.237	0.125	0.194	0.188	0.603	0.235	0.309
	0.168	0.215	0.415	0.207	0.127	0.905	0.046*	0.301

## Sheet: SANS
Avolition
p-value	ALL	VIS	MOT	DOR	SAL	LIM	CON	DMN
	0.675	0.941	0.892	0.818	0.769	0.791	0.427	0.298
	0.761	0.561	0.603	0.747	0.635	0.325	0.961	0.872
	0.188	0.563	0.261	0.345	0.083	0.319	0.293	0.247
	0.066	0.787	0.504	0.971	0.145	0.74	0.022*	0.008**
	0.27	0.411	0.568	0.373	0.079	0.253	0.149	0.328
	0.432	0.693	0.686	0.403	0.284	0.119	0.377	0.484
	0.677	0.926	0.615	0.715	0.578	0.507	0.591	0.712
	0.574	0.645	0.997	0.923	0.802	0.334	0.18	0.083
Alogia
p-value	ALL	VIS	MOT	DOR	SAL	LIM	CON	DMN
	0.94	0.873	0.886	0.938	0.904	0.677	0.832	0.6
	0.64	0.674	0.369	0.671	0.729	0.349	0.595	0.969
	0.939	0.841	0.893	0.939	0.772	0.907	0.706	0.873
	0.152	0.749	0.197	0.069	0.3	0.148	0.149	0.416
	0.304	0.051	0.149	0.133	0.477	0.47	0.802	0.76
	0.262	0.237	0.249	0.264	0.208	0.24	0.23	0.423
	0.394	0.406	0.579	0.373	0.39	0.584	0.236	0.478
	0.606	0.353	0.512	0.512	0.977	0.491	0.639	0.989
Anhedonia
p-value	ALL	VIS	MOT	DOR	SAL	LIM	CON	DMN
	0.424	0.705	0.54	0.321	0.412	0.827	0.281	0.309
	0.812	0.888	0.96	0.474	0.645	0.467	0.726	0.788
	0.684	0.824	0.859	0.754	0.524	0.642	0.595	0.366
	0.962	0.808	0.707	0.279	0.937	0.491	0.574	0.074
	0.821	0.864	0.852	0.266	0.493	0.663	0.555	0.821
	0.775	0.898	0.928	0.978	0.759	0.183	0.807	0.658
	0.71	0.505	0.711	0.643	0.682	0.716	0.494	0.995
	0.221	0.7	0.371	0.396	0.177	0.209	0.079	0.092
Attention
p-value	ALL	VIS	MOT	DOR	SAL	LIM	CON	DMN
	0.769	0.822	0.663	0.927	0.879	0.707	0.558	0.868
	0.3	0.356	0.19	0.888	0.409	0.069	0.372	0.254
	0.76	0.933	0.732	0.991	0.655	0.666	0.717	0.471
	0.271	0.403	0.245	0.272	0.189	0.871	0.574	0.985
	0.301	0.514	0.567	0.239	0.236	0.232	0.164	0.349
	0.112	0.345	0.154	0.21	0.107	0.004**	0.078	0.135
	0.278	0.522	0.264	0.357	0.283	0.305	0.15	0.352
	0.382	0.557	0.247	0.597	0.293	0.522	0.253	0.769
Affective flattening
p-value	ALL	VIS	MOT	DOR	SAL	LIM	CON	DMN
	0.553	0.521	0.756	0.667	0.455	0.449	0.883	0.323
	0.846	0.766	0.758	0.884	0.77	0.941	0.871	0.564
	0.848	0.484	0.573	0.528	0.922	0.497	0.696	0.704
	0.748	0.871	0.492	0.225	0.899	0.321	0.773	0.504
	0.622	0.302	0.338	0.256	0.688	0.528	0.766	0.834
	0.543	0.569	0.361	0.705	0.406	0.965	0.437	0.679
	0.707	0.998	0.612	0.899	0.537	0.521	0.972	0.553
	0.504	0.851	0.833	0.937	0.295	0.978	0.643	0.06
