# Supplementary material for: Opposite effects of positive and negative symptoms on resting-state brain networks in schizophrenia
Source: Commun Biol. 2023 Mar 17;6:279. doi: 10.1038/s42003-023-04637-0 (PMC10023794; doi:10.1038/s42003-023-04637-0)
Supplement: Supplementary file 6 — Supplementary Data 3 [file 42003_2023_4637_MOESM6_ESM.xlsx]

## Sheet: Sheet1
participant_id	sans18	factor_avolition	factor_attention	sans2	sans16	global_bluntaffect	sans17	sans22	sans21	sans5	sans1	sans7	factor_alogia	sans9	global_attention	sans10	sans20	sans14	sans13	factor_anhedonia	sans4	sans6	sans19	sans23	sans3	factor_bluntaffect	sans11	sans15	global_alogia	global_anhedonia	sans24	global_avolition	sans12	sans8
sub-50004	5	2	1.5	0	3	0	1	1	3	0	0	0	0	0	2	0	5	1	4	2.75	0	1	0	2	0	0.166667	0	3	0	3	2	3	0	0
sub-50005	0	4.25	1.5	2	5	2	1	3	0	1	3	2	1.66667	2	2	2	0	5	5	0.25	2	2	0	0	2	2	1	2	1	0	2	5	5	1
sub-50006	5	2.75	0.5	2	3	3	3	1	3	1	3	3	0	0	0	0	1	1	3	2.25	0	3	0	0	3	2	0	4	0	3	0	3	3	0
sub-50007	3	2.25	2.5	3	3	3	2	1	2	2	3	3	1	0	3	0	0	3	4	1.5	1	4	1	4	3	2.66667	2	2	2	2	3	3	0	3
sub-50008	4	1	3	1	2	2	2	2	3	1	2	2	0	0	3	0	3	0	3	3	3	0	3	4	1	1.33333	0	0	0	3	3	2	1	0
sub-50010	0	1.75	0	0	1	2	0	0	0	1	3	2	1	0	0	0	0	2	4	0.25	0	3	1	0	2	1.5	3	1	3	0	0	1	0	3
sub-50013	4	0	1.5	0	0	0	0	0	1	0	0	0	0	0	1	0	1	0	0	1.5	0	0	1	3	0	0	0	0	0	1	1	0	0	0
sub-50014	1	0.75	3	2	0	2	0	2	1	1	2	2	1.66667	0	3	3	0	0	3	0.75	0	3	2	4	2	1.66667	2	0	2	1	3	0	0	2
sub-50015	2	0.5	0	0	1	1	2	0	1	0	1	1	0	0	0	0	2	0	2	1.5	2	1	0	0	1	0.833333	0	0	0	1	0	1	0	0
sub-50016	2	1	3	1	0	1	1	3	1	0	0	1	0.333333	0	3	0	2	0	4	1.5	2	0	1	3	1	0.666667	1	0	1	1	3	0	0	1
sub-50020	2	1	1	0	1	1	0	1	1	0	1	1	1.66667	2	1	3	4	0	4	2	0	0	2	1	0	0.166667	1	0	1	1	1	1	0	0
sub-50021	5	2	2	1	2	3	4	3	4	3	3	3	2.66667	3	2	3	3	1	5	4	2	3	4	1	3	2.5	2	1	2	4	2	2	1	2
sub-50022	4	1.5	4	1	4	3	4	3	4	0	3	3	2	3	5	3	4	0	4	3.25	0	3	1	5	3	1.66667	3	2	3	4	5	4	0	0
sub-50023	4	2.75	3	0	4	1	3	2	4	0	1	1	0	0	4	0	4	2	5	2.75	1	0	0	4	0	0.333333	0	4	0	4	4	4	0	0
sub-50025	0	0.75	0	0	1	0	0	0	0	0	0	0	0	0	0	0	0	0	3	0	0	0	0	0	0	0	0	0	0	0	0	1	0	0
sub-50027	3	3.5	1.5	0	4	0	3	0	3	0	0	0	1.33333	2	3	0	3	3	4	2.25	0	0	0	3	0	0	2	4	2	3	3	4	3	2
sub-50029	0	3	2.5	0	4	0	3	2	2	0	0	0	0	0	3	0	1	2	4	1.25	0	0	1	3	0	0	0	3	0	2	3	4	3	0
sub-50032	0	1.5	2.5	0	3	0	0	5	0	0	0	0	0	0	5	0	0	3	3	0	0	0	0	0	0	0	0	0	0	0	5	3	0	0
sub-50033	0	0.5	0.5	0	2	0	0	0	2	0	0	0	0	0	1	0	2	0	2	0.75	0	0	1	1	0	0	0	0	0	2	1	2	0	0
sub-50034	3	1.25	0.5	0	2	2	2	1	3	2	2	2	0	0	1	0	2	1	3	2.5	0	1	3	0	0	0.833333	0	1	0	3	1	2	0	0
sub-50035	0	1.75	0.5	0	3	0	2	1	1	0	0	0	0	0	0	0	0	2	4	0.75	0	0	1	0	0	0	0	1	0	1	0	3	0	0
sub-50036	2	3.5	2.5	2	4	2	3	2	3	2	3	2	1.66667	3	2	2	3	3	4	3	0	2	4	3	1	1.66667	2	4	2	3	2	4	3	0
sub-50038	2	0.5	2	0	1	0	2	0	1	0	0	0	1	1	3	1	0	0	2	1	0	0	0	4	0	0	1	0	1	1	3	1	0	1
sub-50043	0	2.25	0	0	4	0	4	0	3	0	0	0	0	0	0	0	3	4	4	2.5	0	0	3	0	0	0	0	1	0	3	0	4	0	0
sub-50047	4	2.75	0	1	3	1	3	0	3	0	2	1	1.66667	0	0	3	2	3	4	2.75	1	0	2	0	1	0.833333	2	2	2	3	0	3	2	2
sub-50048	3	2.5	2	0	5	2	0	1	4	2	2	2	1	0	3	0	5	4	5	2.5	1	2	2	3	2	1.5	3	0	3	4	3	5	1	3
sub-50049	0	1.5	3	3	3	3	2	2	1	0	3	3	0.666667	0	3	0	1	1	3	0.75	0	2	0	4	3	1.83333	2	2	2	1	3	3	0	2
sub-50050	3	1.25	2	3	2	3	2	1	3	2	3	3	0.666667	0	3	0	1	0	2	1.75	0	0	1	3	3	1.83333	2	3	2	3	3	2	0	2
sub-50051	0	2.75	1.5	0	4	0	1	1	2	0	0	0	0.333333	1	2	0	3	4	4	1.75	0	0	3	2	0	0	0	3	0	2	2	4	0	0
sub-50052	3	3.75	4	1	4	2	4	3	4	1	2	2	0.666667	0	4	1	3	4	5	3.25	2	0	3	5	0	1	1	4	1	4	4	4	2	1
sub-50053	0	1.5	2	1	3	1	0	0	2	0	1	1	0.333333	0	3	1	3	1	4	1.5	0	0	3	4	1	0.5	0	0	0	2	3	3	1	0
sub-50054	0	0	0	0	0	0	0	0	0	0	0	0	0	0	0	0	0	0	0	0	0	0	0	0	0	0	0	0	0	0	0	0	0	0
sub-50055	0	0	0.5	0	0	0	0	0	0	0	0	0	0	0	0	0	0	0	0	0	0	0	0	1	0	0	0	0	0	0	0	0	0	0
sub-50056	5	2.25	4	2	3	4	2	3	4	4	4	4	2.33333	1	4	3	5	3	4	3.5	3	3	2	5	3	3.16667	3	2	3	4	4	3	0	3
sub-50058	0	0.5	1	0	1	1	1	0	0	0	1	1	0.666667	1	2	1	0	0	1	0.25	0	0	0	2	1	0.333333	0	1	0	0	2	1	0	0
sub-50059	1	4	1.5	0	5	0	4	1	4	0	0	0	0	0	2	0	4	4	5	3.25	0	0	4	2	0	0	0	3	0	4	2	5	4	0
sub-50060	0	3.5	3	0	5	0	4	3	4	0	0	0	0	0	3	0	4	3	5	2	0	0	0	3	0	0	0	3	0	4	3	5	3	0
sub-50061	0	0.25	1.5	0	0	0	0	0	0	0	0	0	0	0	2	0	0	0	1	0	0	0	0	3	0	0	0	0	0	0	2	0	0	0
sub-50064	0	2	2	0	2	0	2	0	1	0	0	0	0	0	3	0	1	2	3	0.75	0	0	0	4	0	0	0	1	0	1	3	2	2	0
sub-50066	0	1.25	1	0	2	0	0	0	0	0	0	0	0	0	2	0	0	1	4	0	0	0	0	2	0	0	0	0	0	0	2	2	0	0
sub-50067	4	2.75	3.5	2	3	4	3	3	3	3	4	4	2	0	3	3	3	3	4	2.75	3	3	1	4	4	3.16667	3	4	3	3	3	3	0	3
sub-50069	4	2.75	3.5	2	4	4	4	3	4	4	4	4	3	3	3	3	5	4	5	3.75	3	4	2	4	2	3.16667	3	0	3	4	3	4	2	3
sub-50073	4	2.75	1	0	4	0	3	0	4	0	0	0	0	0	2	0	4	4	4	4	0	0	5	2	0	0	0	3	0	4	2	4	0	0
sub-50075	5	2	3	0	4	0	3	2	4	0	0	0	2	3	4	0	3	3	4	3.5	0	0	3	4	0	0	3	1	3	4	4	4	0	3
sub-50076	5	3.25	3	0	4	2	3	2	3	2	2	2	0	0	3	0	2	4	5	3	0	0	2	4	2	1	0	4	0	3	3	4	0	0
sub-50077	3	3.25	2	0	4	1	4	2	4	1	2	1	1.33333	2	2	0	4	3	4	3.75	0	0	4	2	0	0.5	2	3	2	4	2	4	3	2
sub-50080	0	2.25	1.5	0	3	0	3	0	3	0	0	0	0	0	3	0	3	3	3	1.75	0	0	1	3	0	0	0	2	0	3	3	3	1	0
sub-50081	2	3.5	1	0	4	2	3	2	4	1	1	2	0.666667	0	1	0	4	4	5	3	3	0	3	0	0	0.833333	2	3	2	4	1	4	2	2
sub-50083	3	3.25	1	0	4	3	4	2	4	3	3	3	1.66667	3	2	2	4	3	4	3.25	2	2	2	0	1	1.83333	2	4	2	4	2	4	2	0
sub-50085	4	1.5	1.5	1	3	2	2	0	3	2	2	2	0.666667	0	2	1	4	2	4	2.5	1	1	0	3	2	1.5	1	0	1	3	2	3	0	1
sub-60001	0	0.5	1	0	0	0	0	0	0	0	0	0	0	0	0	0	0	0	1	0	0	0	0	2	0	0	0	0	0	0	0	0	1	0
sub-60005	1	1.75	1.5	0	1	0	2	0	2	0	0	0	0	0	2	0	3	2	2	2.25	0	0	3	3	0	0	0	2	0	2	2	1	1	0
sub-60006	0	0.75	2	0	1	0	1	2	0	0	0	0	0	0	2	0	0	1	2	1.5	0	0	5	2	0	0	0	0	0	0	2	1	0	0
sub-60008	4	3	2	2	3	1	4	3	3	0	0	1	1.66667	2	2	3	3	2	3	3.5	0	0	3	1	2	0.666667	1	4	1	3	2	3	3	0
sub-60010	4	0.75	0	0	0	0	1	0	2	0	0	0	0	0	0	0	3	0	2	2.75	0	0	3	0	0	0	0	1	0	2	0	0	0	0
sub-60011	0	0	0.5	0	0	0	0	0	0	0	0	0	0	0	0	0	0	0	0	0	0	0	0	1	0	0	0	0	0	0	0	0	0	0
sub-60012	3	0.5	0	0	0	0	1	0	1	0	0	0	0	0	0	0	1	1	1	1.5	0	0	1	0	0	0	0	0	0	1	0	0	0	0
sub-60014	1	0.75	0	0	1	0	1	0	2	0	1	0	0	0	0	0	2	0	2	1.5	0	0	2	0	0	0.166667	0	1	0	2	0	1	0	0
sub-60015	0	0	0	0	0	0	2	0	0	0	0	0	0	0	0	0	0	0	0	0.5	0	0	0	0	0	0	0	0	0	0	0	0	0	0
sub-60016	0	0.25	3	0	0	0	1	3	1	0	0	0	0	0	2	0	0	1	0	0.5	0	0	1	3	0	0	0	0	0	1	2	0	0	0
sub-60017	0	1.5	1.5	0	1	0	1	1	1	0	0	0	0	0	2	0	2	2	4	2	0	0	5	2	0	0	0	0	0	1	2	1	0	0
sub-60020	0	0.75	1	0	0	0	0	0	0	0	0	0	0	0	0	0	0	0	3	0	0	0	0	2	0	0	0	0	0	0	0	0	0	0
sub-60021	1	0	1	0	0	0	0	0	1	0	0	0	0	0	1	0	1	0	0	1	0	0	2	2	0	0	0	0	0	1	1	0	0	0
sub-60022	4	1.5	0.5	0	1	1	3	1	3	0	1	1	1	0	1	3	3	0	1	2.5	1	0	0	0	0	0.333333	1	3	1	3	1	1	2	0
sub-60028	5	2.25	1	0	3	0	3	0	4	0	1	0	0	0	2	0	4	2	3	3.75	0	0	3	2	0	0.166667	0	3	0	4	2	3	1	0
sub-60030	0	0.25	0.5	0	0	0	0	0	0	0	0	0	0	0	0	0	1	0	0	0.25	0	0	0	1	0	0	0	1	0	0	0	0	0	0
sub-60033	0	1	0	0	1	0	1	0	1	0	0	0	0	0	0	0	1	1	2	0.75	0	0	1	0	0	0	0	1	0	1	0	1	0	0
sub-60036	0	0	1.5	0	0	0	0	0	0	0	0	0	0	0	1	0	0	0	0	0.25	0	0	1	3	0	0	0	0	0	0	1	0	0	0
sub-60037	3	3.25	2	1	4	1	3	1	3	0	1	1	0	0	3	0	3	3	4	2.75	0	0	2	3	1	0.5	0	4	0	3	3	4	2	0
sub-60038	0	0.25	0	1	1	2	0	0	1	2	2	2	0	0	0	0	0	0	1	0.25	0	2	1	0	2	1.5	0	0	0	1	0	1	0	0
sub-60042	2	1.75	1	0	2	3	1	2	1	2	3	3	0	0	2	0	1	2	3	1.25	2	2	1	0	1	1.66667	0	2	0	1	2	2	0	0
sub-60043	0	2.5	0	0	3	0	1	0	1	0	0	0	0.666667	2	0	0	0	2	4	0.25	0	0	0	0	0	0	0	2	0	1	0	3	2	0
sub-60045	1	3.75	3	0	4	0	3	1	2	0	0	0	0	0	4	0	2	3	4	1.75	0	0	1	5	0	0	0	4	0	2	4	4	4	0
sub-60046	0	2.25	0.5	0	3	0	1	0	2	0	0	0	0	0	0	0	3	3	3	1	0	0	0	1	0	0	0	1	0	2	0	3	2	0
sub-60048	0	2.5	0	0	3	0	2	0	3	0	0	0	0	0	0	0	4	3	4	2.25	0	0	3	0	0	0	0	2	0	3	0	3	1	0
sub-60049	0	1.75	1	1	3	3	2	2	3	2	3	3	0.333333	0	2	1	3	2	3	1.75	1	0	2	0	1	1.33333	1	2	1	3	2	3	0	0
sub-60051	0	0.75	0	0	1	0	1	0	1	0	0	0	0	0	0	0	2	1	2	0.75	0	0	0	0	0	0	0	0	0	1	0	1	0	0
sub-60052	2	2	0.5	0	4	1	1	0	2	1	0	1	0	0	1	0	0	3	4	0.75	0	0	0	1	0	0.166667	0	0	0	2	1	4	1	0
sub-60053	0	0.5	1.5	0	1	0	1	0	1	0	0	0	0	0	2	0	0	0	0	0.5	0	0	1	3	0	0	0	2	0	1	2	1	0	0
sub-60055	0	2.25	0.5	0	4	0	0	0	0	0	0	0	0	0	1	0	0	3	4	0	0	0	0	1	0	0	0	1	0	0	1	4	1	0
sub-60056	3	0.25	0.5	0	1	0	4	1	3	0	0	0	0	0	1	0	4	0	1	3.5	0	0	3	0	0	0	0	0	0	3	1	1	0	0
sub-60057	4	3.25	3	0	4	3	3	3	4	0	3	3	0	0	3	0	4	3	4	3.5	2	1	3	3	3	1.5	0	2	0	4	3	4	4	0
sub-60060	0	2.25	0	0	4	0	0	0	1	0	0	0	0	0	0	0	0	3	4	0.25	0	0	1	0	0	0	0	2	0	1	0	4	0	0
sub-60062	0	0.5	2.5	0	1	0	0	2	0	0	0	0	0	0	3	0	0	0	1	0	0	0	0	3	0	0	0	0	0	0	3	1	1	0
sub-60065	3	2.5	1	0	3	2	3	2	3	2	2	2	0.333333	0	2	1	3	3	4	2.75	1	1	2	0	0	1	1	3	1	3	2	3	0	0
sub-60066	3	1.75	0	0	3	0	2	0	2	0	0	0	0	0	0	0	2	2	3	2.25	0	0	2	0	0	0	0	1	0	2	0	3	1	0
sub-60068	0	1.5	2	0	3	0	0	0	0	0	0	0	0	0	4	0	0	3	3	0	0	0	0	4	0	0	0	0	0	0	4	3	0	0
sub-60070	4	2.75	1	0	3	1	2	0	3	0	1	1	0	0	2	0	3	3	4	2.75	0	0	2	2	0	0.166667	0	2	0	3	2	3	2	0
sub-60072	0	1.75	1	0	2	0	1	0	1	0	0	0	0	0	1	0	0	2	3	0.25	0	0	0	2	0	0	0	2	0	1	1	2	0	0
sub-60073	0	0.25	0.5	0	1	0	0	1	1	0	0	0	0	0	0	0	0	0	1	0.25	0	0	1	0	0	0	0	0	0	1	0	1	0	0
sub-60074	0	1.75	3	0	2	0	1	2	1	0	0	0	0	0	2	0	0	2	3	0.5	0	0	1	4	0	0	0	2	0	1	2	2	0	0
sub-60076	4	2.75	1	2	4	1	1	1	n/a	0	1	1	0.333333	0	1	0	0	3	4	1.25	0	0	0	1	2	0.833333	1	4	1	n/a	1	4	0	1
sub-60077	1	1.75	1	0	2	0	3	0	3	0	0	0	0	0	2	0	4	2	3	2	0	0	0	2	0	0	0	0	0	3	2	2	2	0
sub-60078	2	2.75	2	0	3	3	3	2	3	3	2	3	1.33333	0	2	2	4	3	4	3	3	0	3	2	1	1.5	2	2	2	3	2	3	2	2
sub-60079	0	3	0	0	3	0	3	0	3	0	0	0	0	0	0	0	2	3	3	1.75	0	0	2	0	0	0	0	3	0	3	0	3	3	0
sub-60080	3	1.25	0.5	0	2	2	4	1	4	2	2	2	0	0	1	0	3	2	3	3.5	0	0	4	0	0	0.666667	0	0	0	4	1	2	0	0
sub-60084	2	2.25	0.5	4	3	4	2	1	3	3	4	4	0.666667	1	0	1	3	2	4	2.5	0	3	3	0	4	3	1	3	1	3	0	3	0	0
sub-60087	0	1.5	1.5	0	2	0	0	1	3	0	0	0	0	0	2	0	3	2	3	1.75	0	0	4	2	0	0	0	0	0	3	2	2	1	0
sub-60089	3	1.75	0	0	2	0	2	0	2	0	0	0	0	0	0	0	2	1	2	2.25	0	0	2	0	0	0	0	2	0	2	0	2	2	0
sub-70069	1	2	0.5	0	3	2	0	0	2	2	2	2	0	0	1	0	2	3	3	1.25	0	0	2	1	1	0.833333	0	0	0	2	1	3	2	0
