# Supplementary material for: Opposite effects of positive and negative symptoms on resting-state brain networks in schizophrenia
Source: Commun Biol. 2023 Mar 17;6:279. doi: 10.1038/s42003-023-04637-0 (PMC10023794; doi:10.1038/s42003-023-04637-0)
Supplement: Supplementary file 7 — Supplementary Data 4 [file 42003_2023_4637_MOESM7_ESM.xlsx]

## Sheet: Sheet1
participant_id	saps17	saps1	global_posformalthought	saps30	saps12	saps11	saps18	global_bizarrebehav	saps29	saps6	saps23	global_inappaffect	saps35	factor_inappaffect	saps20	saps31	saps33	saps10	saps28	global_delusions	saps21	global_hallucinations	factor_bizarrebehav	saps26	saps9	saps4	saps22	saps5	saps27	saps13	saps19	factor_delusions	saps14	saps8	factor_posformalthought	saps7	saps2	saps15	saps32	saps25	saps3	saps34	saps16	saps24	factor_hallucinations
sub-50004	0	0	2	2	0	1	0	0	0	0	0	0	0	0	1	2	0	0	0	1	0	0	0	2	0	0	0	0	0	0	0	0.25	1	1	0.75	0	0	0	0	0	0	2	0	0	0
sub-50005	0	3	0	0	0	0	0	0	0	0	0	0	0	0	2	0	0	0	0	2	0	3	0	0	0	0	0	0	0	0	0	0.583333	4	3	0.125	3	0	0	1	0	3	0	0	0	1
sub-50006	0	2	2	1	0	0	0	0	2	0	1	0	0	0	1	0	0	2	0	1	0	2	0.25	3	0	0	0	0	1	0	0	0.25	0	1	0.875	2	0	0	0	0	0	2	0	0	0.333333
sub-50007	0	0	0	0	0	3	0	0	0	0	0	0	0	0	3	0	0	0	0	3	0	0	0	0	0	0	0	0	0	0	0	0.25	0	0	0	0	0	0	0	0	0	0	0	0	0
sub-50008	0	0	2	1	0	0	0	0	0	0	0	0	0	0	0	3	0	0	0	0	0	0	0	3	0	0	0	0	3	0	0	0	0	0	1.25	0	0	0	0	0	0	2	0	0	0
sub-50010	0	0	3	1	3	3	0	0	0	0	0	0	0	0	3	2	0	0	0	3	0	0	0	1	0	0	0	0	4	0	0	0.916667	3	2	1.375	0	0	0	3	0	0	3	0	0	0
sub-50013	0	0	2	2	1	0	0	0	0	0	0	0	0	0	1	2	0	0	0	1	0	0	0	0	0	0	0	0	0	0	0	0.25	0	1	0.5	0	0	1	0	0	0	2	0	0	0
sub-50014	0	4	0	0	3	0	0	0	0	2	0	0	0	0	3	0	0	0	0	3	0	3	0	0	0	2	0	0	1	1	0	1.08333	4	3	0.125	3	0	0	0	0	0	0	2	0	1.33333
sub-50015	0	0	0	0	0	0	0	0	0	0	0	0	0	0	2	0	0	1	0	2	0	2	0	0	0	0	0	2	0	2	0	0.416667	2	0	0	2	0	0	0	0	0	0	0	0	0.333333
sub-50016	0	5	0	0	3	0	0	0	0	0	0	0	0	0	3	0	0	0	0	3	0	5	0	0	0	0	0	0	2	0	0	0.833333	0	4	0.25	5	5	3	0	0	5	0	0	0	2.5
sub-50020	2	5	2	0	0	2	0	3	0	2	3	0	0	0	4	0	0	1	0	4	2	5	1.25	2	0	3	0	2	2	2	0	1.58333	5	5	0.5	5	4	2	0	3	5	2	0	0	3.5
sub-50021	3	5	0	0	0	0	0	0	0	0	0	0	0	0	4	0	0	3	0	4	0	5	0	0	0	0	0	0	0	0	0	1.33333	3	4	0	5	5	3	0	0	5	0	0	0	2.5
sub-50022	0	2	4	4	0	0	0	1	1	0	0	0	0	0	0	0	0	0	0	0	1	2	0.25	4	0	0	0	0	5	0	0	0.0833333	0	1	1.75	2	0	0	0	1	0	4	0	0	0.333333
sub-50023	1	2	1	0	3	3	0	0	0	2	0	0	0	0	4	0	0	0	0	4	0	4	0	0	0	4	0	0	0	1	0	2	4	4	0.25	4	0	3	2	0	0	1	5	0	1.33333
sub-50025	0	0	3	4	0	1	0	0	1	0	0	3	3	3	1	3	0	0	1	1	0	0	0	3	0	0	0	0	4	1	0	0.25	1	0	2	0	0	0	0	0	0	3	0	0	0
sub-50027	0	4	1	0	0	0	0	3	0	0	0	2	2	2	1	0	0	0	0	1	0	3	0.75	1	0	0	3	0	0	0	1	0.25	1	1	0.125	3	1	0	0	3	1	1	0	0	1
sub-50029	0	1	3	3	0	4	0	1	0	0	0	0	0	0	4	2	0	1	0	4	1	1	0.25	2	0	0	0	0	3	0	0	1	0	4	1.25	1	0	0	0	1	0	3	3	0	0.166667
sub-50032	3	5	4	3	1	0	0	2	3	0	0	0	0	0	3	2	3	2	3	3	0	5	0.5	4	0	0	2	0	5	2	1	1.5	2	2	2.875	5	3	3	0	2	0	4	2	0	1.33333
sub-50033	0	2	0	0	2	0	0	0	0	0	0	0	0	0	2	0	0	0	0	2	0	2	0	0	0	0	0	0	0	0	0	0.5	2	2	0	2	0	0	0	0	0	0	0	0	0.333333
sub-50034	0	4	0	0	0	0	0	3	0	0	4	0	0	0	3	0	0	0	0	3	0	4	1.75	0	0	0	3	0	0	0	0	0.5	3	3	0	4	0	0	0	3	0	0	0	0	0.666667
sub-50035	0	3	4	4	0	1	0	0	0	4	0	0	0	0	3	3	0	0	0	3	0	3	0	4	0	3	0	2	3	0	0	0.5	2	3	1.75	3	0	0	0	0	0	4	0	0	2
sub-50036	0	0	3	3	0	4	0	2	3	0	2	0	0	0	4	4	0	0	2	4	1	0	1.25	3	0	0	2	0	3	0	0	1	4	4	2.25	0	0	0	0	2	0	3	0	0	0
sub-50038	0	0	0	0	0	0	0	0	0	0	0	0	0	0	0	0	0	0	0	0	0	0	0	0	0	0	0	0	0	0	0	0	0	0	0	0	0	0	0	0	0	0	0	0	0
sub-50043	3	5	3	4	4	5	4	2	3	1	0	2	2	2	5	3	0	3	3	5	0	5	0.5	4	0	3	2	0	2	4	1	3.5	3	5	2.375	5	0	5	0	2	4	3	5	0	2.16667
sub-50047	0	4	1	1	0	0	0	0	0	0	0	0	0	0	2	0	0	2	0	2	0	3	0	0	0	2	0	0	0	0	0	0.583333	3	2	0.125	3	0	0	0	0	3	1	0	0	1.5
sub-50048	0	0	3	4	0	0	0	2	3	2	2	0	0	0	4	1	0	0	0	4	1	2	0.75	3	0	0	0	0	3	1	0	0.333333	0	3	1.75	2	0	0	0	2	0	3	0	0	0.333333
sub-50049	0	4	0	0	0	0	0	0	0	0	0	0	0	0	0	0	0	0	0	0	0	3	0	0	0	0	0	0	1	0	0	0	0	0	0.125	3	0	0	0	0	0	0	0	0	0.666667
sub-50050	0	3	1	0	0	0	0	2	2	0	0	0	0	0	3	0	0	0	0	3	0	2	0.5	1	0	2	2	1	0	0	0	0.5	3	3	0.375	2	0	0	0	2	0	1	0	0	1
sub-50051	0	1	4	4	0	0	0	1	0	0	1	2	2	2	2	3	0	0	3	2	0	0	0.5	4	0	0	1	0	4	0	0	0.166667	0	2	2.5	0	0	0	2	1	0	4	0	0	0.166667
sub-50052	0	4	1	1	0	3	0	2	0	5	2	0	0	0	4	0	0	2	0	4	2	4	1.5	0	0	0	2	0	1	0	0	1.33333	3	4	0.375	4	0	3	1	2	0	1	1	0	1.5
sub-50053	0	0	0	0	0	1	0	0	0	0	0	0	0	0	3	0	0	0	0	3	0	0	0	3	0	0	0	0	4	0	0	0.583333	3	3	1.125	0	0	0	2	0	0	0	0	0	0
sub-50054	0	2	1	0	0	1	0	0	0	0	0	0	0	0	1	1	0	0	0	1	0	1	0	1	0	0	0	0	2	0	0	0.0833333	0	0	0.5	1	0	0	0	0	0	1	0	0	0.333333
sub-50055	0	0	0	0	0	0	0	0	0	0	0	0	0	0	0	0	0	0	0	0	0	0	0	0	0	0	0	0	0	0	0	0.0833333	1	0	0	0	0	0	0	0	0	0	0	0	0
sub-50056	0	3	0	0	0	2	0	2	0	2	1	0	0	0	2	0	0	2	0	2	0	3	0.75	0	0	0	0	0	0	0	0	0.916667	3	2	0	3	0	0	0	2	0	0	2	2	0.833333
sub-50058	0	3	3	0	0	3	0	0	0	0	0	0	0	0	3	0	0	0	2	3	0	3	0	3	0	0	0	0	3	0	0	1.08333	3	3	1	3	0	0	0	0	2	3	4	0	0.833333
sub-50059	0	0	3	2	0	3	0	4	0	0	4	2	2	2	3	2	0	0	0	3	0	0	2.25	4	0	0	4	0	3	0	0	0.75	3	0	1.375	0	0	0	0	4	0	3	3	1	0
sub-50060	0	0	4	4	0	0	3	1	0	0	0	1	1	1	4	2	0	0	0	4	1	1	0.5	2	0	1	1	0	3	2	0	1.41667	3	4	1.375	1	0	4	0	1	0	4	1	0	0.166667
sub-50061	0	5	0	0	0	0	2	1	0	0	1	0	0	0	3	0	0	0	0	3	0	4	0.25	0	0	0	0	0	0	0	0	0.833333	3	3	0	4	4	0	0	1	5	0	2	0	2.33333
sub-50064	1	3	1	0	0	0	0	0	0	3	1	0	0	0	2	0	0	0	0	2	0	3	0.25	0	0	0	0	0	1	0	0	0.5	2	2	0.125	3	0	0	0	0	0	1	1	0	1
sub-50066	0	2	2	0	3	0	0	0	1	0	0	0	0	0	3	2	0	0	0	3	0	2	0	2	0	0	0	2	3	2	0	1.08333	3	3	1	2	0	0	0	0	0	2	2	0	0.666667
sub-50067	0	0	0	0	0	0	0	1	0	0	0	0	0	0	0	0	0	0	0	0	0	1	0.25	0	0	1	0	0	0	0	0	0	0	0	0	1	0	0	0	1	0	0	0	1	0.166667
sub-50069	5	5	3	0	0	0	5	5	3	5	0	3	3	3	5	0	0	0	3	5	0	5	1.25	3	0	5	5	0	3	5	5	3.33333	5	5	1.5	5	5	5	0	5	5	3	5	0	4.16667
sub-50073	0	3	3	4	0	3	0	1	0	0	2	0	0	0	4	3	0	0	0	4	0	3	0.5	3	0	0	0	0	2	0	0	1.08333	4	3	1.625	3	1	0	1	1	2	3	3	0	1
sub-50075	0	0	1	0	0	0	0	0	1	0	0	0	0	0	1	0	0	0	0	1	0	0	0	0	0	0	0	0	1	0	0	0.166667	0	2	0.25	0	0	0	0	0	0	1	0	0	0
sub-50076	0	2	5	4	3	5	0	0	4	0	0	0	0	0	4	1	3	0	4	4	0	2	0	5	0	0	0	0	5	0	0	1.08333	3	2	3.25	2	0	0	0	0	0	5	0	0	0.333333
sub-50077	0	4	3	3	0	0	0	4	0	0	1	3	3	3	4	3	0	0	2	4	0	4	1.25	2	0	3	4	0	0	2	0	1.08333	4	4	1.5	4	0	0	2	4	0	3	3	0	1.16667
sub-50080	0	4	0	0	3	2	0	1	0	0	0	0	0	0	3	0	0	0	0	3	2	3	0.5	0	0	0	0	0	0	1	0	1.25	2	3	0	3	0	2	0	1	3	0	2	0	1.16667
sub-50081	0	3	0	0	2	1	0	0	1	3	0	0	0	0	4	0	0	0	0	4	0	3	0	0	0	2	0	0	0	0	0	0.75	2	4	0.125	3	0	0	0	0	0	0	0	0	1.33333
sub-50083	2	5	2	0	0	0	0	4	0	0	4	0	0	0	5	0	0	1	0	5	0	5	2.5	2	0	0	4	0	2	0	0	1.41667	5	5	0.5	5	5	0	0	4	5	2	4	2	2.5
sub-50085	0	4	0	0	1	0	0	0	0	1	0	0	0	0	1	0	0	0	0	1	0	4	0	0	0	3	0	0	0	2	0	0.333333	0	1	0	4	0	0	0	0	3	0	0	0	1.83333
sub-60001	0	0	3	4	0	0	0	0	0	0	1	0	0	0	0	3	0	0	0	0	0	0	0.25	2	0	0	0	0	4	0	0	0	0	0	1.625	0	0	0	0	0	0	3	0	0	0
sub-60005	0	0	2	2	2	2	0	0	0	0	0	1	1	1	2	2	0	2	0	2	0	0	0	1	0	0	0	0	2	0	0	0.75	2	1	1.125	0	0	0	2	0	0	2	0	0	0
sub-60006	0	0	0	0	0	0	0	0	0	0	0	0	0	0	0	1	0	0	0	0	0	0	0	0	0	0	0	0	0	0	0	0	0	0	0.125	0	0	0	0	0	0	0	0	0	0
sub-60008	0	0	0	0	0	0	0	0	0	0	0	0	0	0	0	0	0	0	0	0	0	0	0	0	0	0	0	0	0	0	0	0	0	0	0	0	0	0	0	0	0	0	0	0	0
sub-60010	0	0	0	1	0	0	0	0	0	0	0	0	0	0	0	0	0	0	0	0	0	0	0	0	0	0	0	0	0	1	0	0.166667	1	0	0.125	0	0	0	0	0	0	0	0	0	0
sub-60011	0	0	2	2	0	0	0	0	0	0	0	0	0	0	0	2	0	0	0	0	0	0	0	0	0	0	0	0	3	0	0	0	0	0	1.25	0	0	0	3	0	0	2	0	0	0
sub-60012	0	0	0	0	0	1	0	0	0	0	0	0	0	0	1	0	0	0	0	1	0	0	0	0	0	0	0	0	0	0	0	0.25	1	1	0	0	0	0	0	0	0	0	0	0	0
sub-60014	0	2	2	0	0	2	0	0	0	0	0	0	0	0	2	2	0	0	0	2	0	2	0	0	0	0	0	0	2	0	0	0.333333	2	0	0.5	2	0	0	0	0	0	2	0	0	0.333333
sub-60015	0	0	0	0	0	0	0	1	0	0	1	0	0	0	0	0	0	0	0	0	2	0	1	0	0	0	1	0	0	0	0	0	0	0	0	0	0	0	0	1	0	0	0	0	0
sub-60016	0	0	0	0	0	0	0	1	0	0	1	0	0	0	0	0	0	0	0	0	0	0	0.5	0	0	0	1	0	0	0	0	0.0833333	1	0	0	0	0	0	0	1	0	0	0	0	0
sub-60017	0	0	3	3	1	2	0	2	0	0	2	0	0	0	2	3	0	0	0	2	0	0	0.5	3	0	0	0	0	3	1	0	0.916667	2	2	1.5	0	0	1	0	2	0	3	2	0	0
sub-60020	0	0	0	1	0	0	0	0	0	0	0	0	0	0	0	0	0	0	0	0	0	0	0	0	0	0	0	0	0	0	0	0	0	0	0.125	0	0	0	0	0	0	0	0	0	0
sub-60021	0	0	0	0	0	0	0	0	0	0	0	0	0	0	0	1	0	0	0	0	0	0	0	0	0	0	0	0	0	0	0	0	0	0	0.125	0	0	0	0	0	0	0	0	0	0
sub-60022	0	0	0	0	0	0	0	0	0	0	0	0	0	0	0	0	0	0	0	0	0	0	0	0	0	0	0	0	0	0	0	0	0	0	0	0	0	0	0	0	0	0	0	0	0
sub-60028	0	0	4	4	0	1	0	3	0	0	3	0	0	0	0	4	0	0	0	0	0	0	0.75	4	0	0	0	0	3	0	0	0.0833333	0	0	2.25	0	0	0	3	3	0	4	0	0	0
sub-60030	0	0	0	0	0	0	0	0	0	0	0	0	0	0	0	0	0	0	0	0	0	0	0	0	0	0	0	0	0	0	0	0	0	0	0	0	0	0	0	0	0	0	0	0	0
sub-60033	0	0	2	2	0	0	0	0	0	0	0	0	0	0	0	2	0	0	0	0	0	0	0	1	0	0	0	0	2	0	0	0	0	0	0.875	0	0	0	0	0	0	2	0	0	0
sub-60036	0	0	0	0	0	1	0	0	0	0	0	0	0	0	1	0	0	0	0	1	0	0	0	0	0	0	0	0	0	0	0	0.0833333	0	0	0	0	0	0	0	0	0	0	0	0	0
sub-60037	0	0	0	0	0	0	0	0	0	0	0	0	0	0	0	0	0	0	0	0	0	0	0	0	0	0	0	0	0	0	0	0	0	0	0	0	0	0	0	0	0	0	0	0	0
sub-60038	0	0	1	1	0	1	0	0	0	0	0	0	0	0	1	0	0	0	0	1	0	0	0	1	0	0	0	0	1	0	0	0.0833333	0	0	0.375	0	0	0	0	0	0	1	0	0	0
sub-60042	0	0	0	0	0	0	0	0	0	0	0	0	0	0	0	0	0	0	0	0	0	0	0	0	0	0	0	0	0	0	0	0	0	0	0	0	0	0	0	0	0	0	0	0	0
sub-60043	0	0	3	3	0	0	0	2	0	0	0	0	0	0	2	0	0	0	3	2	2	0	0.5	3	0	0	0	0	3	0	0	0.166667	0	2	1.5	0	0	0	0	2	0	3	0	0	0
sub-60045	0	0	1	2	0	0	0	0	0	0	0	0	0	0	0	1	0	0	0	0	0	0	0	0	0	0	0	0	1	0	0	0	0	0	0.5	0	0	0	0	0	0	1	0	0	0
sub-60046	0	0	0	0	0	0	0	0	0	0	0	0	0	0	0	0	0	0	0	0	0	0	0	0	0	0	0	0	1	0	0	0	0	0	0.125	0	0	0	0	0	0	0	0	0	0
sub-60048	0	0	0	0	0	0	0	3	0	0	3	0	0	0	0	0	0	0	0	0	0	0	1.25	0	0	0	2	0	0	0	0	0	0	0	0	0	0	0	0	3	0	0	0	0	0
sub-60049	0	0	0	0	0	0	0	0	0	0	0	0	0	0	0	0	0	0	0	0	0	0	0	0	0	0	0	0	0	0	0	0	0	0	0	0	0	0	0	0	0	0	0	0	0
sub-60051	0	0	0	0	0	0	0	0	0	0	0	0	0	0	0	0	0	0	0	0	0	0	0	0	0	0	0	0	0	0	0	0.166667	0	2	0	0	0	0	0	0	0	0	0	0	0
sub-60052	0	2	2	0	0	0	0	1	0	2	1	0	0	0	0	2	0	0	0	0	0	2	0.25	0	0	0	0	0	0	0	0	0	0	0	0.25	2	0	0	0	1	0	2	0	0	0.666667
sub-60053	0	0	2	2	0	0	0	0	0	0	0	0	0	0	0	1	0	0	1	0	0	0	0	2	0	0	0	0	2	0	0	0	0	0	1	0	0	0	0	0	0	2	0	0	0
sub-60055	0	0	1	1	0	1	0	0	0	0	0	0	0	0	1	1	0	0	0	1	0	0	0	0	0	0	0	0	1	0	0	0.166667	0	1	0.375	0	0	0	0	0	0	1	0	0	0
sub-60056	0	0	1	2	0	0	0	1	0	0	2	0	0	0	0	1	0	0	0	0	0	0	0.5	1	0	0	0	0	0	0	0	0	0	0	0.5	0	0	0	0	1	0	1	0	0	0
sub-60057	0	0	1	0	0	3	0	3	0	0	3	0	0	0	3	n/a	0	0	0	3	3	0	2.5	0	0	0	0	0	0	0	0	0.5	3	0	0	0	0	0	0	3	0	1	0	4	0
sub-60060	0	0	0	0	0	0	0	0	0	0	0	0	0	0	1	0	0	1	0	1	0	0	0	0	0	0	0	0	0	0	0	0.0833333	0	0	0	0	0	0	0	0	0	0	0	0	0
sub-60062	0	3	n/a	n/a	5	0	0	n/a	n/a	3	2	n/a	n/a	n/a	5	n/a	n/a	0	n/a	5	0	3	0.666667	n/a	2	3	0	0	n/a	0	0	1	5	0	n/a	3	0	0	n/a	n/a	0	n/a	0	n/a	1.5
sub-60065	0	0	1	1	0	0	0	3	0	0	3	0	0	0	1	0	0	0	0	1	0	0	0.75	0	0	0	0	0	1	0	0	0.0833333	0	1	0.25	0	0	0	0	3	0	1	0	0	0
sub-60066	0	0	1	1	0	0	0	0	0	0	0	0	0	0	1	0	0	0	0	1	0	0	0	0	0	0	0	0	0	0	0	0.0833333	0	1	0.125	0	0	0	0	0	0	1	0	0	0
sub-60068	0	0	1	1	0	0	0	0	0	3	0	0	0	0	0	2	0	0	0	0	0	2	0	1	0	0	0	0	2	0	0	0	0	0	0.75	2	0	0	0	0	0	1	0	0	0.5
sub-60070	0	0	1	1	0	0	0	n/a	0	0	n/a	0	0	0	0	0	0	0	0	0	0	0	0	0	0	0	0	0	0	0	0	0	0	0	0.125	0	0	0	0	n/a	0	1	0	0	0
sub-60072	0	0	0	0	0	0	0	0	0	0	0	0	0	0	0	0	0	0	0	0	0	0	0	0	0	0	0	0	0	0	0	0	0	0	0	0	0	0	0	0	0	0	0	0	0
sub-60073	0	0	0	0	0	0	0	1	0	0	1	0	0	0	1	0	0	0	0	1	0	0	0.25	0	0	0	0	0	0	0	0	0.0833333	0	1	0	0	0	0	0	1	0	0	0	0	0
sub-60074	0	0	0	0	0	0	0	0	0	0	0	0	0	0	0	0	0	0	0	0	0	0	0	0	0	0	0	0	0	0	0	0	0	0	0	0	0	0	0	0	0	0	0	0	0
sub-60076	0	0	0	1	0	0	0	0	0	0	0	0	0	0	0	0	0	0	0	0	0	0	0	1	0	0	0	0	1	0	0	0	0	0	0.375	0	0	0	0	0	0	0	0	0	0
sub-60077	0	0	3	2	1	1	0	1	0	0	1	0	0	0	2	3	0	0	0	2	0	0	0.25	2	0	0	0	0	3	0	0	0.5	2	1	1.25	0	0	1	0	1	0	3	0	0	0
sub-60078	0	0	3	3	0	1	0	2	0	0	2	0	0	0	1	2	0	0	2	1	0	0	0.75	3	0	0	1	0	3	0	0	0.25	1	1	1.875	0	0	0	2	2	0	3	0	0	0
sub-60079	0	0	1	2	0	0	0	0	0	0	0	0	0	0	0	0	0	0	0	0	0	0	0	1	0	0	0	0	0	0	0	0	0	0	0.375	0	0	0	0	0	0	1	0	0	0
sub-60080	0	0	1	0	0	0	0	2	0	0	2	0	0	0	2	0	0	0	0	2	0	0	0.75	1	0	0	0	0	1	0	0	0.333333	2	2	0.25	0	0	0	0	2	0	1	0	1	0
sub-60084	0	0	2	2	0	0	0	0	0	0	0	0	0	0	1	0	0	0	0	1	0	0	0	2	0	0	0	0	2	0	0	0.0833333	0	1	0.75	0	0	0	0	0	0	2	0	0	0
sub-60087	0	0	2	2	0	0	0	1	0	0	1	0	0	0	0	2	0	0	0	0	1	0	0.75	0	0	0	1	0	0	0	0	0	0	0	0.75	0	0	0	2	1	0	2	0	0	0
sub-60089	0	1	1	1	1	2	0	2	0	0	3	0	0	0	2	2	0	0	0	2	0	0	0.75	0	2	0	0	0	1	0	0	0.75	2	2	0.5	0	0	0	0	2	0	1	0	0	0.166667
sub-70001	n/a	n/a	n/a	n/a	n/a	n/a	n/a	n/a	n/a	n/a	n/a	n/a	n/a	n/a	n/a	n/a	n/a	n/a	n/a	n/a	n/a	n/a	n/a	n/a	n/a	n/a	n/a	n/a	n/a	n/a	n/a	n/a	n/a	n/a	n/a	n/a	n/a	n/a	n/a	n/a	n/a	n/a	n/a	n/a	n/a
sub-70002	n/a	n/a	n/a	n/a	n/a	n/a	n/a	n/a	n/a	n/a	n/a	n/a	n/a	n/a	n/a	n/a	n/a	n/a	n/a	n/a	n/a	n/a	n/a	n/a	n/a	n/a	n/a	n/a	n/a	n/a	n/a	n/a	n/a	n/a	n/a	n/a	n/a	n/a	n/a	n/a	n/a	n/a	n/a	n/a	n/a
sub-70004	n/a	n/a	n/a	n/a	n/a	n/a	n/a	n/a	n/a	n/a	n/a	n/a	n/a	n/a	n/a	n/a	n/a	n/a	n/a	n/a	n/a	n/a	n/a	n/a	n/a	n/a	n/a	n/a	n/a	n/a	n/a	n/a	n/a	n/a	n/a	n/a	n/a	n/a	n/a	n/a	n/a	n/a	n/a	n/a	n/a
sub-70007	n/a	n/a	n/a	n/a	n/a	n/a	n/a	n/a	n/a	n/a	n/a	n/a	n/a	n/a	n/a	n/a	n/a	n/a	n/a	n/a	n/a	n/a	n/a	n/a	n/a	n/a	n/a	n/a	n/a	n/a	n/a	n/a	n/a	n/a	n/a	n/a	n/a	n/a	n/a	n/a	n/a	n/a	n/a	n/a	n/a
sub-70010	n/a	n/a	n/a	n/a	n/a	n/a	n/a	n/a	n/a	n/a	n/a	n/a	n/a	n/a	n/a	n/a	n/a	n/a	n/a	n/a	n/a	n/a	n/a	n/a	n/a	n/a	n/a	n/a	n/a	n/a	n/a	n/a	n/a	n/a	n/a	n/a	n/a	n/a	n/a	n/a	n/a	n/a	n/a	n/a	n/a
sub-70015	n/a	n/a	n/a	n/a	n/a	n/a	n/a	n/a	n/a	n/a	n/a	n/a	n/a	n/a	n/a	n/a	n/a	n/a	n/a	n/a	n/a	n/a	n/a	n/a	n/a	n/a	n/a	n/a	n/a	n/a	n/a	n/a	n/a	n/a	n/a	n/a	n/a	n/a	n/a	n/a	n/a	n/a	n/a	n/a	n/a
sub-70017	n/a	n/a	n/a	n/a	n/a	n/a	n/a	n/a	n/a	n/a	n/a	n/a	n/a	n/a	n/a	n/a	n/a	n/a	n/a	n/a	n/a	n/a	n/a	n/a	n/a	n/a	n/a	n/a	n/a	n/a	n/a	n/a	n/a	n/a	n/a	n/a	n/a	n/a	n/a	n/a	n/a	n/a	n/a	n/a	n/a
sub-70020	n/a	n/a	n/a	n/a	n/a	n/a	n/a	n/a	n/a	n/a	n/a	n/a	n/a	n/a	n/a	n/a	n/a	n/a	n/a	n/a	n/a	n/a	n/a	n/a	n/a	n/a	n/a	n/a	n/a	n/a	n/a	n/a	n/a	n/a	n/a	n/a	n/a	n/a	n/a	n/a	n/a	n/a	n/a	n/a	n/a
sub-70021	n/a	n/a	n/a	n/a	n/a	n/a	n/a	n/a	n/a	n/a	n/a	n/a	n/a	n/a	n/a	n/a	n/a	n/a	n/a	n/a	n/a	n/a	n/a	n/a	n/a	n/a	n/a	n/a	n/a	n/a	n/a	n/a	n/a	n/a	n/a	n/a	n/a	n/a	n/a	n/a	n/a	n/a	n/a	n/a	n/a
sub-70022	n/a	n/a	n/a	n/a	n/a	n/a	n/a	n/a	n/a	n/a	n/a	n/a	n/a	n/a	n/a	n/a	n/a	n/a	n/a	n/a	n/a	n/a	n/a	n/a	n/a	n/a	n/a	n/a	n/a	n/a	n/a	n/a	n/a	n/a	n/a	n/a	n/a	n/a	n/a	n/a	n/a	n/a	n/a	n/a	n/a
sub-70026	n/a	n/a	n/a	n/a	n/a	n/a	n/a	n/a	n/a	n/a	n/a	n/a	n/a	n/a	n/a	n/a	n/a	n/a	n/a	n/a	n/a	n/a	n/a	n/a	n/a	n/a	n/a	n/a	n/a	n/a	n/a	n/a	n/a	n/a	n/a	n/a	n/a	n/a	n/a	n/a	n/a	n/a	n/a	n/a	n/a
sub-70029	n/a	n/a	n/a	n/a	n/a	n/a	n/a	n/a	n/a	n/a	n/a	n/a	n/a	n/a	n/a	n/a	n/a	n/a	n/a	n/a	n/a	n/a	n/a	n/a	n/a	n/a	n/a	n/a	n/a	n/a	n/a	n/a	n/a	n/a	n/a	n/a	n/a	n/a	n/a	n/a	n/a	n/a	n/a	n/a	n/a
sub-70033	n/a	n/a	n/a	n/a	n/a	n/a	n/a	n/a	n/a	n/a	n/a	n/a	n/a	n/a	n/a	n/a	n/a	n/a	n/a	n/a	n/a	n/a	n/a	n/a	n/a	n/a	n/a	n/a	n/a	n/a	n/a	n/a	n/a	n/a	n/a	n/a	n/a	n/a	n/a	n/a	n/a	n/a	n/a	n/a	n/a
sub-70034	n/a	n/a	n/a	n/a	n/a	n/a	n/a	n/a	n/a	n/a	n/a	n/a	n/a	n/a	n/a	n/a	n/a	n/a	n/a	n/a	n/a	n/a	n/a	n/a	n/a	n/a	n/a	n/a	n/a	n/a	n/a	n/a	n/a	n/a	n/a	n/a	n/a	n/a	n/a	n/a	n/a	n/a	n/a	n/a	n/a
sub-70035	n/a	n/a	n/a	n/a	n/a	n/a	n/a	n/a	n/a	n/a	n/a	n/a	n/a	n/a	n/a	n/a	n/a	n/a	n/a	n/a	n/a	n/a	n/a	n/a	n/a	n/a	n/a	n/a	n/a	n/a	n/a	n/a	n/a	n/a	n/a	n/a	n/a	n/a	n/a	n/a	n/a	n/a	n/a	n/a	n/a
sub-70036	n/a	n/a	n/a	n/a	n/a	n/a	n/a	n/a	n/a	n/a	n/a	n/a	n/a	n/a	n/a	n/a	n/a	n/a	n/a	n/a	n/a	n/a	n/a	n/a	n/a	n/a	n/a	n/a	n/a	n/a	n/a	n/a	n/a	n/a	n/a	n/a	n/a	n/a	n/a	n/a	n/a	n/a	n/a	n/a	n/a
sub-70037	n/a	n/a	n/a	n/a	n/a	n/a	n/a	n/a	n/a	n/a	n/a	n/a	n/a	n/a	n/a	n/a	n/a	n/a	n/a	n/a	n/a	n/a	n/a	n/a	n/a	n/a	n/a	n/a	n/a	n/a	n/a	n/a	n/a	n/a	n/a	n/a	n/a	n/a	n/a	n/a	n/a	n/a	n/a	n/a	n/a
sub-70040	n/a	n/a	n/a	n/a	n/a	n/a	n/a	n/a	n/a	n/a	n/a	n/a	n/a	n/a	n/a	n/a	n/a	n/a	n/a	n/a	n/a	n/a	n/a	n/a	n/a	n/a	n/a	n/a	n/a	n/a	n/a	n/a	n/a	n/a	n/a	n/a	n/a	n/a	n/a	n/a	n/a	n/a	n/a	n/a	n/a
sub-70046	n/a	n/a	n/a	n/a	n/a	n/a	n/a	n/a	n/a	n/a	n/a	n/a	n/a	n/a	n/a	n/a	n/a	n/a	n/a	n/a	n/a	n/a	n/a	n/a	n/a	n/a	n/a	n/a	n/a	n/a	n/a	n/a	n/a	n/a	n/a	n/a	n/a	n/a	n/a	n/a	n/a	n/a	n/a	n/a	n/a
sub-70048	n/a	n/a	n/a	n/a	n/a	n/a	n/a	n/a	n/a	n/a	n/a	n/a	n/a	n/a	n/a	n/a	n/a	n/a	n/a	n/a	n/a	n/a	n/a	n/a	n/a	n/a	n/a	n/a	n/a	n/a	n/a	n/a	n/a	n/a	n/a	n/a	n/a	n/a	n/a	n/a	n/a	n/a	n/a	n/a	n/a
sub-70049	n/a	n/a	n/a	n/a	n/a	n/a	n/a	n/a	n/a	n/a	n/a	n/a	n/a	n/a	n/a	n/a	n/a	n/a	n/a	n/a	n/a	n/a	n/a	n/a	n/a	n/a	n/a	n/a	n/a	n/a	n/a	n/a	n/a	n/a	n/a	n/a	n/a	n/a	n/a	n/a	n/a	n/a	n/a	n/a	n/a
sub-70051	n/a	n/a	n/a	n/a	n/a	n/a	n/a	n/a	n/a	n/a	n/a	n/a	n/a	n/a	n/a	n/a	n/a	n/a	n/a	n/a	n/a	n/a	n/a	n/a	n/a	n/a	n/a	n/a	n/a	n/a	n/a	n/a	n/a	n/a	n/a	n/a	n/a	n/a	n/a	n/a	n/a	n/a	n/a	n/a	n/a
sub-70052	n/a	n/a	n/a	n/a	n/a	n/a	n/a	n/a	n/a	n/a	n/a	n/a	n/a	n/a	n/a	n/a	n/a	n/a	n/a	n/a	n/a	n/a	n/a	n/a	n/a	n/a	n/a	n/a	n/a	n/a	n/a	n/a	n/a	n/a	n/a	n/a	n/a	n/a	n/a	n/a	n/a	n/a	n/a	n/a	n/a
sub-70055	n/a	n/a	n/a	n/a	n/a	n/a	n/a	n/a	n/a	n/a	n/a	n/a	n/a	n/a	n/a	n/a	n/a	n/a	n/a	n/a	n/a	n/a	n/a	n/a	n/a	n/a	n/a	n/a	n/a	n/a	n/a	n/a	n/a	n/a	n/a	n/a	n/a	n/a	n/a	n/a	n/a	n/a	n/a	n/a	n/a
sub-70057	n/a	n/a	n/a	n/a	n/a	n/a	n/a	n/a	n/a	n/a	n/a	n/a	n/a	n/a	n/a	n/a	n/a	n/a	n/a	n/a	n/a	n/a	n/a	n/a	n/a	n/a	n/a	n/a	n/a	n/a	n/a	n/a	n/a	n/a	n/a	n/a	n/a	n/a	n/a	n/a	n/a	n/a	n/a	n/a	n/a
sub-70058	n/a	n/a	n/a	n/a	n/a	n/a	n/a	n/a	n/a	n/a	n/a	n/a	n/a	n/a	n/a	n/a	n/a	n/a	n/a	n/a	n/a	n/a	n/a	n/a	n/a	n/a	n/a	n/a	n/a	n/a	n/a	n/a	n/a	n/a	n/a	n/a	n/a	n/a	n/a	n/a	n/a	n/a	n/a	n/a	n/a
sub-70060	n/a	n/a	n/a	n/a	n/a	n/a	n/a	n/a	n/a	n/a	n/a	n/a	n/a	n/a	n/a	n/a	n/a	n/a	n/a	n/a	n/a	n/a	n/a	n/a	n/a	n/a	n/a	n/a	n/a	n/a	n/a	n/a	n/a	n/a	n/a	n/a	n/a	n/a	n/a	n/a	n/a	n/a	n/a	n/a	n/a
sub-70061	n/a	n/a	n/a	n/a	n/a	n/a	n/a	n/a	n/a	n/a	n/a	n/a	n/a	n/a	n/a	n/a	n/a	n/a	n/a	n/a	n/a	n/a	n/a	n/a	n/a	n/a	n/a	n/a	n/a	n/a	n/a	n/a	n/a	n/a	n/a	n/a	n/a	n/a	n/a	n/a	n/a	n/a	n/a	n/a	n/a
sub-70065	n/a	n/a	n/a	n/a	n/a	n/a	n/a	n/a	n/a	n/a	n/a	n/a	n/a	n/a	n/a	n/a	n/a	n/a	n/a	n/a	n/a	n/a	n/a	n/a	n/a	n/a	n/a	n/a	n/a	n/a	n/a	n/a	n/a	n/a	n/a	n/a	n/a	n/a	n/a	n/a	n/a	n/a	n/a	n/a	n/a
sub-70068	n/a	n/a	n/a	n/a	n/a	n/a	n/a	n/a	n/a	n/a	n/a	n/a	n/a	n/a	n/a	n/a	n/a	n/a	n/a	n/a	n/a	n/a	n/a	n/a	n/a	n/a	n/a	n/a	n/a	n/a	n/a	n/a	n/a	n/a	n/a	n/a	n/a	n/a	n/a	n/a	n/a	n/a	n/a	n/a	n/a
sub-70069	0	0	1	0	0	0	0	2	0	0	2	0	0	0	0	2	0	0	0	0	2	0	1.5	0	0	0	2	0	1	0	0	0	0	0	0.375	0	0	0	0	2	0	1	0	0	0
sub-70070	n/a	n/a	n/a	n/a	n/a	n/a	n/a	n/a	n/a	n/a	n/a	n/a	n/a	n/a	n/a	n/a	n/a	n/a	n/a	n/a	n/a	n/a	n/a	n/a	n/a	n/a	n/a	n/a	n/a	n/a	n/a	n/a	n/a	n/a	n/a	n/a	n/a	n/a	n/a	n/a	n/a	n/a	n/a	n/a	n/a
sub-70072	n/a	n/a	n/a	n/a	n/a	n/a	n/a	n/a	n/a	n/a	n/a	n/a	n/a	n/a	n/a	n/a	n/a	n/a	n/a	n/a	n/a	n/a	n/a	n/a	n/a	n/a	n/a	n/a	n/a	n/a	n/a	n/a	n/a	n/a	n/a	n/a	n/a	n/a	n/a	n/a	n/a	n/a	n/a	n/a	n/a
sub-70073	n/a	n/a	n/a	n/a	n/a	n/a	n/a	n/a	n/a	n/a	n/a	n/a	n/a	n/a	n/a	n/a	n/a	n/a	n/a	n/a	n/a	n/a	n/a	n/a	n/a	n/a	n/a	n/a	n/a	n/a	n/a	n/a	n/a	n/a	n/a	n/a	n/a	n/a	n/a	n/a	n/a	n/a	n/a	n/a	n/a
sub-70074	n/a	n/a	n/a	n/a	n/a	n/a	n/a	n/a	n/a	n/a	n/a	n/a	n/a	n/a	n/a	n/a	n/a	n/a	n/a	n/a	n/a	n/a	n/a	n/a	n/a	n/a	n/a	n/a	n/a	n/a	n/a	n/a	n/a	n/a	n/a	n/a	n/a	n/a	n/a	n/a	n/a	n/a	n/a	n/a	n/a
sub-70075	n/a	n/a	n/a	n/a	n/a	n/a	n/a	n/a	n/a	n/a	n/a	n/a	n/a	n/a	n/a	n/a	n/a	n/a	n/a	n/a	n/a	n/a	n/a	n/a	n/a	n/a	n/a	n/a	n/a	n/a	n/a	n/a	n/a	n/a	n/a	n/a	n/a	n/a	n/a	n/a	n/a	n/a	n/a	n/a	n/a
sub-70076	n/a	n/a	n/a	n/a	n/a	n/a	n/a	n/a	n/a	n/a	n/a	n/a	n/a	n/a	n/a	n/a	n/a	n/a	n/a	n/a	n/a	n/a	n/a	n/a	n/a	n/a	n/a	n/a	n/a	n/a	n/a	n/a	n/a	n/a	n/a	n/a	n/a	n/a	n/a	n/a	n/a	n/a	n/a	n/a	n/a
sub-70077	n/a	n/a	n/a	n/a	n/a	n/a	n/a	n/a	n/a	n/a	n/a	n/a	n/a	n/a	n/a	n/a	n/a	n/a	n/a	n/a	n/a	n/a	n/a	n/a	n/a	n/a	n/a	n/a	n/a	n/a	n/a	n/a	n/a	n/a	n/a	n/a	n/a	n/a	n/a	n/a	n/a	n/a	n/a	n/a	n/a
sub-70079	n/a	n/a	n/a	n/a	n/a	n/a	n/a	n/a	n/a	n/a	n/a	n/a	n/a	n/a	n/a	n/a	n/a	n/a	n/a	n/a	n/a	n/a	n/a	n/a	n/a	n/a	n/a	n/a	n/a	n/a	n/a	n/a	n/a	n/a	n/a	n/a	n/a	n/a	n/a	n/a	n/a	n/a	n/a	n/a	n/a
sub-70080	n/a	n/a	n/a	n/a	n/a	n/a	n/a	n/a	n/a	n/a	n/a	n/a	n/a	n/a	n/a	n/a	n/a	n/a	n/a	n/a	n/a	n/a	n/a	n/a	n/a	n/a	n/a	n/a	n/a	n/a	n/a	n/a	n/a	n/a	n/a	n/a	n/a	n/a	n/a	n/a	n/a	n/a	n/a	n/a	n/a
sub-70081	n/a	n/a	n/a	n/a	n/a	n/a	n/a	n/a	n/a	n/a	n/a	n/a	n/a	n/a	n/a	n/a	n/a	n/a	n/a	n/a	n/a	n/a	n/a	n/a	n/a	n/a	n/a	n/a	n/a	n/a	n/a	n/a	n/a	n/a	n/a	n/a	n/a	n/a	n/a	n/a	n/a	n/a	n/a	n/a	n/a
sub-70083	n/a	n/a	n/a	n/a	n/a	n/a	n/a	n/a	n/a	n/a	n/a	n/a	n/a	n/a	n/a	n/a	n/a	n/a	n/a	n/a	n/a	n/a	n/a	n/a	n/a	n/a	n/a	n/a	n/a	n/a	n/a	n/a	n/a	n/a	n/a	n/a	n/a	n/a	n/a	n/a	n/a	n/a	n/a	n/a	n/a
sub-70086	n/a	n/a	n/a	n/a	n/a	n/a	n/a	n/a	n/a	n/a	n/a	n/a	n/a	n/a	n/a	n/a	n/a	n/a	n/a	n/a	n/a	n/a	n/a	n/a	n/a	n/a	n/a	n/a	n/a	n/a	n/a	n/a	n/a	n/a	n/a	n/a	n/a	n/a	n/a	n/a	n/a	n/a	n/a	n/a	n/a
